# Supplementary material for: Synaptophysin, CD117, and GATA3 as a Diagnostic Immunohistochemical Panel for Small Cell Neuroendocrine Carcinoma of the Urinary Tract
Source: Cancers (Basel). 2022 May 19;14(10):2495. doi: 10.3390/cancers14102495 (PMC9139575; doi:10.3390/cancers14102495)
Supplement: Supplementary file 1 [file cancers-14-02495-s001.zip]

Archive with 1 entries (1 files):
- cancers-1714891-Supplementary.pdf
